# Supplementary material for: A Standardised Core Outcome Set for Measurement and Reporting Sedentary Behaviour Interventional Research: The CROSBI Consensus Study
Source: Int J Environ Res Public Health. 2022 Aug 5;19(15):9666. doi: 10.3390/ijerph19159666 (PMC9367894; doi:10.3390/ijerph19159666)
Supplement: Supplementary file 1 [file ijerph-19-09666-s001.zip]

Archive with 1 entries (1 files):
- ijerph-1831172-supplementary.pdf
